# Supplementary material for: Nutritional quality of selected commercially available seed oils and effect of storage conditions on their oxidative stability
Source: PLoS One. 2024 Oct 4;19(10):e0308117. doi: 10.1371/journal.pone.0308117 (PMC11452028; doi:10.1371/journal.pone.0308117)
Supplement: S1 File — (XLSX) [file pone.0308117.s001.xlsx]

## Sheet: soyabean oil FFA
		Soyabean oil						Standard Deviation
	Storage period (days)	Room temperature		40°C		50°C		Room temperature		40°C		50°C
		(Light)	(Dark)	(Light)	(Dark)	(Light)	(Dark)	(Light)	(Dark)	(Light)	(Dark)	(Light)	(Dark)
	0	0.02	0.02	0.02	0.02	0.02	0.02	0.001	0.001	0.001	0.001	0.001	0.001
	10	0.08	0.06	0.11	0.09	0.36	0.26	0.004	0.003	0.0055	0.0045	0.018	0.013
	20	0.17	0.11	0.22	0.14	0.48	0.36	0.0085	0.0055	0.011	0.007	0.024	0.018
	30	0.25	0.17	0.34	0.3	0.59	0.47	0.0125	0.0085	0.017	0.015	0.0295	0.0235
	40	0.31	0.25	0.5	0.42	0.71	0.59	0.0155	0.0125	0.025	0.021	0.0355	0.0295
	50	0.42	0.34	0.59	0.52	0.92	0.72	0.021	0.017	0.0295	0.026	0.046	0.036
	60	0.47	0.43	0.73	0.56	1.04	0.84	0.0235	0.0215	0.0365	0.028	0.052	0.042
	70	0.53	0.49	0.81	0.67	1.15	0.99	0.0265	0.0245	0.0405	0.0335	0.0575	0.02
	80	0.62	0.55	0.97	0.76	1.37	1.11	0.031	0.0275	0.0485	0.038	0.0685	0.05
	90	0.73	0.64	1.09	0.81	1.65	1.3	0.0365	0.04	0.0545	0.0405	0.04	0.04

## Sheet: FFA value
		Canola Oil						Standard Deviaiotn
	Storage period (days)	Room temperature		40°C		50°C		Room temperature		40°C		50°C
		(Light)	(Dark)	(Light)	(Dark)	(Light)	(Dark)	(Light)	(Dark)	(Light)	(Dark)	(Light)	(Dark)
	0	0.02	0.02	0.02	0.02	0.02	0.02	0.001	0.001	0.001	0.001	0.001	0.001
	10	0.07	0.05	0.11	0.07	0.25	0.12	0.0035	0.0025	0.0055	0.0035	0.0125	0.006
	20	0.14	0.11	0.21	0.17	0.36	0.24	0.007	0.0055	0.0105	0.0085	0.018	0.012
	30	0.23	0.17	0.32	0.25	0.46	0.36	0.0115	0.0085	0.016	0.0125	0.023	0.018
	40	0.31	0.24	0.41	0.36	0.61	0.47	0.0155	0.012	0.0205	0.018	0.0305	0.0235
	50	0.35	0.28	0.56	0.45	0.78	0.61	0.0175	0.014	0.028	0.0225	0.039	0.0305
	60	0.43	0.36	0.7	0.54	0.89	0.76	0.0215	0.018	0.035	0.027	0.0445	0.038
	70	0.51	0.41	0.76	0.6	1.05	0.89	0.0255	0.034	0.038	0.03	0.0525	0.0445
	80	0.56	0.49	0.84	0.67	1.18	0.98	0.028	0.03	0.042	0.0335	0.059	0.049
	90	0.62	0.54	0.95	0.75	1.41	1.19	0.031	0.027	0.0475	0.0375	0.0705	0.0595
		Cottonseed Oil						Standard Deviaiotn
	Storage period (days)	Room temperature		40°C		50°C		Room temperature		40°C		50°C
		(Light)	(Dark)	(Light)	(Dark)	(Light)	(Dark)	(Light)	(Dark)	(Light)	(Dark)	(Light)	(Dark)
	0	0.02	0.02	0.02	0.02	0.02	0.02	0.001	0.001	0.001	0.001	0.001	0.001
	10	0.07	0.05	0.11	0.07	0.25	0.12	0.0035	0.0025	0.0055	0.0035	0.0125	0.006
	20	0.14	0.11	0.21	0.17	0.36	0.24	0.007	0.0055	0.0105	0.0085	0.018	0.012
	30	0.23	0.17	0.32	0.25	0.46	0.36	0.0115	0.0085	0.016	0.0125	0.023	0.018
	40	0.31	0.24	0.41	0.36	0.61	0.47	0.0155	0.012	0.0205	0.018	0.01	0.0235
	50	0.35	0.28	0.56	0.45	0.78	0.61	0.0175	0.014	0.028	0.0225	0.039	0.0305
	60	0.43	0.36	0.7	0.54	0.89	0.76	0.0215	0.018	0.035	0.027	0.05	0.038
	70	0.51	0.41	0.76	0.6	1.05	0.89	0.0255	0.04	0.038	0.03	0.06	0.0445
	80	0.56	0.49	0.84	0.67	1.18	0.98	0.028	0.0245	0.042	0.0335	0.059	0.049
	90	0.62	0.54	0.95	0.75	1.41	1.19	0.031	0.03	0.0475	0.03	0.04	0.03
		Palm oil						Standard Deviaiotn
	Storage period (days)	Room temperature		40°C		50°C		Room temperature		40°C		50°C
		(Light)	(Dark)	(Light)	(Dark)	(Light)	(Dark)	(Light)	(Dark)	(Light)	(Dark)	(Light)	(Dark)
	0	0.01	0.01	0.01	0.01	0.01	0.01	0.0005	0.0005	0.0005	0.0005	0.0005	0.0005
	10	0.03	0.02	0.08	0.05	0.11	0.09	0.0018	0.0012	0.0048	0.003	0.0066	0.0054
	20	0.11	0.08	0.12	0.1	0.24	0.14	0.0066	0.0048	0.0072	0.006	0.0144	0.0084
	30	0.17	0.13	0.21	0.14	0.33	0.25	0.0102	0.0078	0.0126	0.0084	0.0198	0.015
	40	0.25	0.2	0.32	0.25	0.42	0.36	0.015	0.012	0.0192	0.015	0.0252	0.0216
	50	0.34	0.29	0.48	0.39	0.49	0.43	0.0204	0.0174	0.0288	0.0234	0.0294	0.0258
	60	0.4	0.37	0.55	0.45	0.62	0.54	0.024	0.0222	0.033	0.027	0.0372	0.0324
	70	0.46	0.42	0.62	0.53	0.77	0.62	0.0276	0.0252	0.0372	0.0318	0.01	0.0372
	80	0.53	0.48	0.74	0.62	0.81	0.76	0.03	0.0288	0.0444	0.0372	0.0486	0.0456
	90	0.62	0.51	0.86	0.73	0.95	0.86	0.02	0.0306	0.03	0.0438	0.03	0.03
		Rapeseed oil						Standard Deviaiotn
	Storage period (days)	Room temperature		40°C		50°C		Room temperature		40°C		50°C
		(Light)	(Dark)	(Light)	(Dark)	(Light)	(Dark)	(Light)	(Dark)	(Light)	(Dark)	(Light)	(Dark)
	0	0.01	0.01	0.01	0.01	0.01	0.01	0.0006	0.0006	0.0006	0.0006	0.0006	0.0006
	10	0.06	0.03	0.15	0.13	0.24	0.12	0.0036	0.0018	0.009	0.0078	0.0144	0.0072
	20	0.2	0.1	0.25	0.17	0.39	0.26	0.012	0.006	0.015	0.0102	0.0234	0.0156
	30	0.27	0.18	0.37	0.24	0.55	0.37	0.0162	0.0108	0.0222	0.0144	0.033	0.0222
	40	0.31	0.22	0.41	0.31	0.67	0.51	0.0186	0.0132	0.0246	0.0186	0.0402	0.0306
	50	0.33	0.25	0.51	0.39	0.81	0.64	0.0198	0.015	0.0306	0.0234	0.0486	0.0384
	60	0.41	0.34	0.62	0.47	0.99	0.79	0.0246	0.0204	0.0372	0.0282	0.03	0.0474
	70	0.43	0.42	0.73	0.55	1.12	0.91	0.0258	0.0252	0.0438	0.033	0.0672	0.0546
	80	0.5	0.44	0.82	0.64	1.23	1.01	0.03	0.0264	0.0492	0.0384	0.05	0.04
	90	0.55	0.48	0.9	0.79	1.36	1.15	0.033	0.0288	0.054	0.0474	0.04	0.03

## Sheet: other parameters graphs and tab
			Para-Anisidine Value	Peroxide value																			Para-Anisidine Value																						Dienes value
		Soyabean oil						Standard Deviaiotn															Soyabean oil						Standard Deviaiotn															Soyabean oil
	Storage period (days)	Room temperature		40°C		50°C		Room temperature		40°C		50°C										Storage period (days)	Room temperature		40°C		50°C		Room temperature		40°C		50°C										Storage period (days)	Room temperature		40°C		50°C
		(Light)	(Dark)	(Light)	(Dark)	(Light)	(Dark)	(Light)	(Dark)	(Light)	(Dark)	(Light)	(Dark)										(Light)	(Dark)	(Light)	(Dark)	(Light)	(Dark)	(Light)	(Dark)	(Light)	(Dark)	(Light)	(Dark)										(Light)	(Dark)	(Light)	(Dark)	(Light)	(Dark)
	0	0.5	0.5	0.5	0.5	0.5	0.5	0.03	0.03	0.03	0.03	0.03	0.03									0	1.07	1.07	1.07	1.07	1.07	1.07	0.0535	0.0535	0.0535	0.0535	0.0535	0.0535									0	0.11	0.11	0.11	0.11	0.11	0.11
	10	2.8	2.01	3.2	2.6	5.2	3.21	0.2	0.1206	0.192	0.156	0.312	0.1926									10	2.75	1.77	4.295	3.85	6.49	5.05	0.1375	0.0885	0.21475	0.1925	0.3245	0.2525									10	1.35	1.27	2.38	2.09	3.96	2.69
	20	4.85	3.8	7.01	5.2	11.46	7.45	0.1	0.228	0.4206	0.312	0.6876	0.447									20	5.35	4.07	8.122	6.75	10.43	8.77	0.2675	0.2035	0.4061	0.3375	0.5215	0.4385									20	2.98	2.11	4.21	3.57	6.44	4.96
	30	7.46	6.25	11.4	9.01	15.49	11.25	0.4476	0.375	0.2	0.5406	0.9294	0.675									30	7.97	6.8	11.87	8.71	14.17	11.64	0.3985	0.34	0.5935	0.4355	0.7085	0.582									30	4.43	3.65	6.74	5.77	8.96	7.85
	40	9.84	8.15	14.01	12.2	18.81	14.26	0.5904	0.489	0.8406	0.732	1.1286	1									40	9.78	8.65	14.87	11.54	17.09	15.57	0.489	0.4325	0.7435	0.577	0.8545	0.7785									40	5.27	4.34	9.05	7.98	11.39	10.45
	50	12.56	9.75	17.5	15.41	21.2	17.65	0.7536	0.585	1.05	0.9246	1.272	1.059									50	11.42	10.53	16.41	13.54	20.39	18.8	0.571	0.5265	0.8205	0.677	1.0195	0.94									50	7.76	6.47	11.36	9.28	14.86	12.98
	60	14.63	12.2	21.75	18.35	26.78	21.95	0.8778	0.732	1.305	1.101	1.6068	1.317									60	13.75	12.09	19.92	15.97	23.37	21.97	0.6875	0.6045	0.996	0.7985	1.1685	0.7									60	8.97	7.94	13.69	11.49	17.55	15.06
	70	17.28	15.35	24.52	21.41	30.21	24.48	1.0368	1	1.4712	1.2846	1.8126	1									70	16.19	14.12	22.3	17.87	26.19	24.05	0.5	0.706	0.7	0.8935	1.3095	1.2025									70	10.53	9.55	16.02	13.95	20.21	17.96
	80	20.35	17.5	27.1	23.5	35.75	27.26	1.221	1.05	1.626	1.41	2.145	1.6356									80	19.08	16.62	24.9	20.23	29.55	26.35	0.954	0.9	0.8	0.4	1.4775	1.3175									80	12.74	11.08	17.99	15.05	24.94	21.06
	90	23.54	20.18	30.85	26.1	40.15	32.45	0.8	1.2108	0.5	1.566	1	0.9									90	21.57	18.49	28.75	23.95	33.3	29.45	0.6	0.7	0.8	1	1.2	1									90	14.41	12.85	20.01	17.31	28.41	23.89
		Canola Oil						Standard Deviaiotn															Canola Oil						Standard Deviaiotn
	Storage period (days)	Room temperature		40°C		50°C		Room temperature		40°C		50°C										Storage period (days)	Room temperature		40°C		50°C		Room temperature		40°C		50°C											Canola oil
		(Light)	(Dark)	(Light)	(Dark)	(Light)	(Dark)	(Light)	(Dark)	(Light)	(Dark)	(Light)	(Dark)										(Light)	(Dark)	(Light)	(Dark)	(Light)	(Dark)	(Light)	(Dark)	(Light)	(Dark)	(Light)	(Dark)									Storage period (days)	Room temperature		40°C		50°C
	0	0.76	0.76	0.76	0.76	0.76	0.76	0.0456	0.0456	0.0456	0.0456	0.0456	0.0456									0	0.94	0.94	0.94	0.94	0.94	0.94	0.047	0.047	0.047	0.047	0.047	0.047										(Light)	(Dark)	(Light)	(Dark)	(Light)	(Dark)
	10	2.69	1.79	3.61	3.05	4.45	3.7	0.1614	0.1074	0.2166	0.183	0.267	0.222									10	1.97	1.6	2.25	1.34	5.6	3.95	0.0985	0.08	0.1125	0.067	0.28	0.1975									0	0.08	0.08	0.08	0.08	0.08	0.08
	20	4.57	3.51	7.5	5.59	8.14	6.48	0.2742	0.2106	0.45	0.3354	0.4884	0.3888									20	4.24	3.31	5.41	4.04	8.38	5.82	0.212	0.1655	0.2705	0.202	0.419	0.291									10	1.17	0.97	2.1	1.95	3.16	2.66
	30	6.14	5.05	10.38	8.07	11.85	8.95	0.3684	0.303	0.6228	0.4842	0.711	0.537									30	6.52	5.07	8.22	6.96	11.69	8.87	0.326	0.2535	0.411	0.348	0.5845	0.4435									20	2.53	1.93	3.96	3.01	5.29	4.13
	40	8.38	7.24	13.26	11.3	15.56	12.96	0.5028	0.4344	0.7956	0.678	0.9336	0.5									40	7.97	6.92	11.25	9.68	14.63	11.71	0.3985	0.346	0.5625	0.484	0.7315	0.5855									30	3.98	3.01	5.84	4.98	7.78	6.91
	50	10.75	9.07	16.15	14.23	19.25	15.74	0.645	0.5442	0.969	0.8538	1.155	0.9444									50	9.05	8.11	14.48	11.96	17.47	15.12	0.4525	0.4055	0.724	0.598	0.8735	0.756									40	5.12	4.16	7.92	6.72	9.92	9.5
	60	13.04	11.96	19.25	16.65	23.84	18.26	0.7824	0.7176	1.155	0.999	1.4304	1.0956									60	11.73	9.85	17.24	14.05	21.35	17.72	0.5865	0.4925	0.862	0.7025	1.0675	0.886									50	7.02	5.98	9.65	8.93	13.01	11.48
	70	15.45	13.79	22.96	18.95	27.69	22.11	0.927	0.8274	1	1.137	0.9	1.3266									70	13.55	11.3	19.92	15.75	24.68	21.7	0.6775	0.565	0.996	0.7875	1.234	0.7									60	8.43	7.51	12.95	10.88	16.61	13.96
	80	17.65	15.12	25.67	21.84	31.53	25.96	0.5	0.9072	1.5402	0.6	1.4	1.5576									80	15.7	13.09	21.05	17.47	26.5	23.21	0.785	0.6545	1.0525	0.8735	1	1.1605									70	9.96	8.98	14.61	12.96	18.99	16.02
	90	20.84	17.5	27.45	23.76	34.38	28.8	0.8	1.05	1	1	1	1									90	17.9	15.61	23.96	19.69	28.41	25.79	0.5	0.58	0.5	0.9845	0.6	0.8									80	11.84	10.61	16.54	14.75	21.65	18.15
																																											90	13.01	11.71	18.64	16.45	24.42	21.19
		Cotton seed						Standard Deviaiotn															Cottonseed oil						Standard Deviaiotn															Cottonseed oil
	Storage period (days)	Room temperature		40°C		50°C		Room temperature		40°C		50°C										Storage period (days)	Room temperature		40°C		50°C		Room temperature		40°C		50°C										Storage period (days)	Room temperature		40°C		50°C
		(Light)	(Dark)	(Light)	(Dark)	(Light)	(Dark)	(Light)	(Dark)	(Light)	(Dark)	(Light)	(Dark)										(Light)	(Dark)	(Light)	(Dark)	(Light)	(Dark)	(Light)	(Dark)	(Light)	(Dark)	(Light)	(Dark)										(Light)	(Dark)	(Light)	(Dark)	(Light)	(Dark)
	0	0.4	0.4	0.4	0.4	0.4	0.4	0.024	0.024	0.024	0.024	0.024	0.024									0	0.94	0.94	0.94	0.94	0.94	0.94	0.047	0.047	0.047	0.047	0.047	0.047									0	0.06	0.06	0.06	0.06	0.06	0.06
	10	2.02	1.2	2.88	1.96	4.71	3.58	0.1212	0.072	0.1728	0.1176	0.2826	0.2148									10	2.04	1.22	3.63	2.08	4.54	3.01	0.102	0.061	0.1815	0.104	0.227	0.1505									10	1.07	0.95	2.01	1.62	2.96	2.29
	20	4.1	3.26	5.66	3.84	8.49	6.41	0.246	0.1956	0.3396	0.2304	0.5094	0.3846									20	4.75	3.04	5.64	4.18	7.24	5.12	0.2375	0.152	0.282	0.209	0.362	0.256									20	2.28	1.55	3.41	2.71	4.95	4.01
	30	6.28	4.8	8.33	5.76	12.47	9.25	0.3768	0.288	0.4998	0.3456	0.7482	0.555									30	6.97	5.16	8.47	6.06	10.91	7.42	0.3485	0.258	0.4235	0.303	0.5455	0.371									30	3.92	2.65	5.1	4.39	7.15	6.13
	40	8.59	6.8	11.53	8.82	16.15	12.83	0.5154	0.408	0.6918	1	0.969	0.7698									40	8.57	6.95	10.73	8.25	12.74	9.5	0.4285	0.3475	0.5365	0.4125	0.637	0.475									40	5.19	3.73	7.16	6.28	9.61	8.64
	50	10.45	8.05	15.38	12.74	19.25	14.9	0.627	0.483	0.9228	0.7644	1.155	0.894									50	9.17	8.53	12.2	9.78	15.17	11.27	0.4585	0.4265	0.61	0.489	0.7585	0.5635									50	6.65	5.01	9.83	7.66	12.5	10.96
	60	12.02	10.01	18.36	15.68	23.89	18.43	0.7212	0.6006	1.1016	0.9408	1.4334	1.1058									60	10.31	9.74	13.74	11.15	17.48	13.92	0.5155	0.487	0.687	0.5575	0.874	0.696									60	7.84	6.69	11.39	9.54	15.61	13.59
	70	14.6	11.58	21.15	17.62	26.27	21.11	0.876	0.6948	1.269	1.0572	0.7	1.2666									70	11.82	10.65	15.65	13.05	19.72	16.58	0.591	0.3	0.7825	0.6525	0.986	0.4									70	9.01	7.91	13.19	10.96	18.09	15.26
	80	15.45	12.57	23.35	19.56	29.07	23.31	0.927	0.7542	1.401	0.6	1	1.2									80	12.65	11.72	18.13	15.18	21.32	18.31	0.6325	0.586	0.5	0.759	0.6	0.9155									80	10.94	9.62	15.16	12.91	20.25	17.51
	90	17.05	14.5	25.47	21.65	32.39	25.85	0.5	0.87	1	0.8	0.7	0.8									90	14.09	13.15	20.69	17.01	24.21	20.64	0.6	0.6575	0.5	0.8505	0.5	0.6									90	12	10.89	17.01	15.21	23.1	19.68
		Palm oil	Palm oil		Palm Oil			Standard Deviaiotn															Palm oil						Standard Deviaiotn															Palm oil
	Storage period (days)	Room temperature		40°C		50°C		Room temperature		40°C		50°C										Storage period (days)	Room temperature		40°C		50°C		Room temperature		40°C		50°C										Storage period (days)	Room temperature		40°C		50°C
		(Light)	(Dark)	(Light)	(Dark)	(Light)	(Dark)	(Light)	(Dark)	(Light)	(Dark)	(Light)	(Dark)										(Light)	(Dark)	(Light)	(Dark)	(Light)	(Dark)	(Light)	(Dark)	(Light)	(Dark)	(Light)	(Dark)										(Light)	(Dark)	(Light)	(Dark)	(Light)	(Dark)
	0	0.19	0.19	0.19	0.19	0.19	0.19	0.0114	0.0114	0.0114	0.0114	0.0114	0.0114									0	0.52	0.52	0.52	0.52	0.52	0.52	0.026	0.026	0.026	0.026	0.026	0.026									0	0.05	0.05	0.05	0.05	0.05	0.05
	10	2.15	1.96	2.78	1.88	3.84	2.94	0.129	0.1176	0.1668	0.1128	0.2304	0.1764									10	1.27	1.01	2.18	1.68	2.82	2.09	0.0635	0.0505	0.109	0.084	0.141	0.1045									10	0.99	0.19	1.68	1.47	2.51	2.01
	20	3.92	2.94	4.62	3.74	7.4	5.66	0.2352	0.1764	0.2772	0.2244	0.444	0.3396									20	2.38	1.97	4.08	2.7	5.03	4.36	0.119	0.0985	0.204	0.135	0.2515	0.218									20	2.15	1.2	2.94	2.53	4.24	3.81
	30	4.61	3.77	7.4	5.51	10.37	7.54	0.2766	0.2262	0.444	0.3306	0.6222	0.4524									30	4.39	3.1	6.45	4.9	8.13	6.2	0.2195	0.155	0.3225	0.245	0.4065	0.31									30	3.62	2.41	4.81	4.01	6.78	5.89
	40	6.41	4.71	9.61	7.54	13.72	10.78	0.3846	0.2826	0.5766	0.4524	0.8232	0.6468									40	6.01	4.17	8.05	6.39	10.53	8.63	0.3005	0.2085	0.4025	0.3195	0.5265	0.4315									40	4.59	3.15	6.86	5.76	8.86	7.79
	50	8.3	6.29	12.5	9.37	16.67	12.74	0.498	0.3774	0.75	0.5622	1.0002	0.7644									50	7.29	5.25	10.81	8.01	12.62	10.04	0.3645	0.66	0.5405	0.4005	0.631	0.502									50	5.72	4.39	8.65	7.06	11.03	10.01
	60	9.07	8.14	15.38	11.2	19.81	15.68	0.5442	0.4884	0.9228	0.672	0.5	0.9408									60	9.15	6.41	12.31	10.26	15.1	12.27	0.4575	0.3205	0.6155	0.513	0.755	0.6135									60	6.98	5.55	10.55	8.57	13.86	12.56
	70	10.18	9.09	17.07	13.03	22.64	17.64	0.6108	0.5454	1.0242	1	1.3584	1.0584									70	10.29	7.71	14.46	12.07	17.26	14.62	0.9	0.3855	0.723	0.6035	0.4	0.731									70	8.02	6.81	12.71	10.67	16.06	14.46
	80	12.59	10.37	19.15	15.26	25.47	20.05	1	0.6222	1.149	0.9156	1.5282	1.203									80	11.17	9.05	15.96	13.99	19.59	16.27	0.5585	0.8	0.4	0.3	0.9795	0.6									80	10.12	8.71	14.32	12.61	18.41	16.69
	90	13.72	11.32	21.65	17.15	28.4	22.55	0.8232	0.6792	0.6	1.029	0.7	1.353									90	12.62	10.15	17.65	15.05	21.75	18.18	0.631	0.3	0.8825	0.5	0.5	0.6									90	11.59	9.74	16.09	14.45	20.23	18.41
		Palm oil	Palm oil		Rapeseed oil			Standard Deviaiotn															Rapeseed oil						Standard Deviaiotn															Rapeseed oil
	Storage period (days)	Room temperature		40°C		50°C		Room temperature		40°C		50°C										Storage period (days)	Room temperature		40°C		50°C		Room temperature		40°C		50°C										Storage period (days)	Room temperature		40°C		50°C
		(Light)	(Dark)	(Light)	(Dark)	(Light)	(Dark)	(Light)	(Dark)	(Light)	(Dark)	(Light)	(Dark)										(Light)	(Dark)	(Light)	(Dark)	(Light)	(Dark)	(Light)	(Dark)	(Light)	(Dark)	(Light)	(Dark)										(Light)	(Dark)	(Light)	(Dark)	(Light)	(Dark)
	0	0.39	0.39	0.39	0.39	0.39	0.39	0.0234	0.0234	0.0234	0.0234	0.0234	0.0234									0	0.41	0.41	0.41	0.41	0.41	0.41	0.0205	0.0205	0.0205	0.0205	0.0205	0.0205									0	0.03	0.03	0.03	0.03	0.03	0.03
	10	1.21	0.98	1.88	1.85	2.83	1.92	0.0726	0.0588	0.1128	0.111	0.1698	0.1152									10	1.05	0.83	1.68	1.29	2.07	1.62	0.0525	0.0415	0.084	0.0645	0.1035	0.081									10	0.69	0.48	1.59	1.09	2.39	1.89
	20	2.89	1.92	3.92	2.88	5.76	4.8	0.1734	0.1152	0.2352	0.1728	0.3456	0.288									20	2.11	1.31	3.08	2.67	4.1	3.23	0.1055	0.0655	0.154	0.1335	0.205	0.1615									20	1.59	1.03	2.64	2.13	4.01	3.09
	30	4.45	2.84	5.88	4.8	8.65	6.8	0.267	0.1704	0.3528	0.288	0.519	0.408									30	3.79	2.69	5.14	4.02	6.18	5.05	0.1895	0.1345	0.257	0.201	0.309	0.2525									30	2.95	2.29	4.21	3.65	6.25	5.02
	40	6.12	4.56	7.84	6.73	10.57	8.82	0.3672	0.2736	0.4704	0.4038	0.6342	0.5292									40	4.81	3.95	6.95	5.65	8.25	7.15	0.2405	0.1975	0.3475	0.2825	0.4125	0.3575									40	3.99	3.01	6.39	4.97	7.96	7.19
	50	7.69	5.9	9.8	8.65	13.72	10.37	0.4614	0.6	0.588	0.519	0.8232	0.6222									50	6.14	4.77	8.67	7.27	10.45	8.87	0.307	0.2385	0.4335	0.3635	0.5225	0.4435									50	5.01	4.16	8	6.26	10.45	9.39
	60	8.72	6.95	12.26	10.57	16.67	13.2	0.9	0.417	0.7356	0.6342	1.0002	0.792									60	8.32	6.12	10.16	8.9	13.12	10.79	0.416	0.306	0.508	0.445	0.656	0.5395									60	6.59	5.09	10.21	8.25	12.99	11.64
	70	10.05	8.05	14.68	12.74	19.87	15.74	0.603	0.5	0.5	0.7644	1.1922	0.9444									70	9.83	7.73	12.09	10.16	15.45	12.29	0.4915	0.3865	0.3	0.508	0.4	0.6145									70	7.93	6.13	12.01	9.98	15.39	13.71
	80	11.15	9.5	16.64	14.7	22.07	17.96	0.669	0.8	0.6	0.882	0.55	1.0776									80	10.12	8.93	13.45	11.78	17.27	14.16	0.506	0.6	0.4	0.589	0.8635	0.5									80	9.52	7.71	14.09	11.91	17.81	15.51
	90	12.46	10.65	18.81	16.67	24.92	21.2	0.5	0.7	1	0.5	1	0.5									90	11.19	9.98	15.05	13.14	19.15	16.45	0.5595	0.499	0.7525	0.657	0.5	0.4									90	10.95	8.74	15.49	13.49	19.52	17.09
[truncated: 19 more columns]
