# Supplementary material for: Nutritional quality of selected commercially available seed oils and effect of storage conditions on their oxidative stability
Source: PLoS One. 2024 Oct 4;19(10):e0308117. doi: 10.1371/journal.pone.0308117 (PMC11452028; doi:10.1371/journal.pone.0308117)
Supplement: S2 File — (XLSX) [file pone.0308117.s002.xlsx]

## Sheet: Sheet1
TPC
Gallic Acid Equivalent
Conc	Abs
80	1.999
40	1.074
20	0.449
10	0.265
0	0
				/plant material
TFC
Quesretin Equivalent
Concentration	Absorbance
160	1.027
80	0.54
40	0.275
20	0.14
10	0.087
0	0
